# Supplementary material for: ACTB, CDKN1B, GAPDH, GRB2, RHOA and SDCBP Were Identified as Reference Genes in Neuroendocrine Lung Cancer via the nCounter Technology
Source: PLoS One. 2016 Nov 1;11(11):e0165181. doi: 10.1371/journal.pone.0165181 (PMC5089548; doi:10.1371/journal.pone.0165181)
Supplement: S1 Table — (XLS) [file pone.0165181.s003.xls]

## Sheet: Tabelle1
Supplementary table 1
Gene	Probepair NSID	Taget Sequence	Genomic Coordinates	Location
ACTB	NM_001101.3:1	CCGCCGAGACCGCGTCCGCCCCGCGAGCACAGAGCCTCGCCTTTGCCGATCCGCCGCCCGTCCACACCCGCCGCCAGCTCACCATGGATGATGATATCGC	chr7:5569272-5570231 (-)	crosses junction
AKT1	NM_005163.2:1772	TTCTTTGCCGGTATCGTGTGGCAGCACGTGTACGAGAAGAAGCTCAGCCCACCCTTCAAGCCCCAGGTCACGTCGGAGACTGACACCAGGTATTTTGATG	chr14:105237127-105238743 (-)	crosses junction
ALK	NM_004304.3:3495	TAACTCCTCGGTTCTAGGGCTAAACGGCAATTCCGGAGCCGCAGGTGGTGGAGGTGGCTGGAATGATAACACTTCCTTGCTCTGGGCCGGAAAATCTTTG	chr2:29451877-29455213 (-)	crosses junction
ASCL1	NM_004316.3:952	CGCAACCGCGTCAAGTTGGTCAACCTGGGCTTTGCCACCCTTCGGGAGCACGTCCCCAACGGCGCGGCCAACAAGAAGATGAGTAAGGTGGAGACACTGC	chr12:103352404-103352503 (+)	exonic
ATIC	NM_004044.6:1530	GCAGTCTCGTATACACTGCACTCGCCTTGCAGGAGATAAGGCAAACTATTGGTGGCTTAGACACCATCCACAAGTGCTTTCGATGAAGTTTAAAACAGGA	chr2:216211505-216211604 (+)	exonic
BAX	NM_004324.3:355	CAGCTGACATGTTTTCTGACGGCAACTTCAACTGGGGCCGGGTTGTCGCCCTTTTCTACTTTGCCAGCAAACTGGTGCTCAAGGCCCTGTGCACCAAGGT	chr19:49459508-49464083 (+)	crosses junction
BCL2	NM_000657.2:947	AGTTCGGTGGGGTCATGTGTGTGGAGAGCGTCAACCGGGAGATGTCGCCCCTGGTGGACAACATCGCCCTGTGGATGACTGAGTACCTGAACCGGCACCT	chr18:60985346-60985445 (-)	exonic
CASP10	NM_001206524.1:1522	TTCCTACTTGGTCTGGCCACTGTCCCAGGCTATGTATCCTTTCGGCATGTGGAGGAAGGCAGCTGGTATATTCAGTCTCTGTGTAATCATCTGAAGAAAT	chr2:202074176-202074275 (+)	exonic
CASP8	NM_033355.3:325	GGATGCCTTGATGTTATTCCAGAGACTCCAGGAAAAGAGAATGTTGGAGGAAAGCAATCTGTCCTTCCTGAAGGAGCTGCTCTTCCGAATTAATAGACTG	chr2:202131326-202131425 (+)	exonic
CAT	NM_001752.2:1130	ATGCTTCAGGGCCGCCTTTTTGCCTATCCTGACACTCACCGCCATCGCCTGGGACCCAATTATCTTCATATACCTGTGAACTGTCCCTACCGTGCTCGAG	chr11:34478356-34482888 (+)	crosses junction
CCND1	NM_053056.2:690	TTGAACACTTCCTCTCCAAAATGCCAGAGGCGGAGGAGAACAAACAGATCATCCGCAAACACGCGCAGACCTTCGTTGCCCTCTGTGCCACAGATGTGAA	chr11:69458667-69462768 (+)	crosses junction
CCNE1	NM_001238.1:1155	GAGAACTGTGTCAAGTGGATGGTTCCATTTGCCATGGTTATAAGGGAGACGGGGAGCTCAAAACTGAAGCACTTCAGGGGCGTCGCTGATGAAGATGCAC	chr19:30313373-30313472 (+)	exonic
CDK1	NM_001786.4:178	GGTACCTATGGAGTTGTGTATAAGGGTAGACACAAAACTACAGGTCAAGTGGTAGCCATGAAAAAAATCAGACTAGAAAGTGAAGAGGAAGGGGTTCCTA	chr10:62544462-62544561 (+)	exonic
CDK2	NM_001798.3:615	GACCTTAAACCTCAGAATCTGCTTATTAACACAGAGGGGGCCATCAAGCTAGCAGACTTTGGACTAGCCAGAGCTTTTGGAGTCCCTGTTCGTACTTACA	chr12:56362625-56362724 (+)	exonic
CDK4	NM_000075.3:1102	CTGCTGCTGGAAATGCTGACTTTTAACCCACACAAGCGAATCTCTGCCTTTCGAGCTCTGCAGCACTCTTATCTACATAAGGATGAAGGTAATCCGGAGT	chr12:58142310-58142973 (-)	crosses junction
CDK6	NM_001145306.1:1013	TTGCCCGCATCTATAGTTTCCAGATGGCTCTAACCTCAGTGGTCGTCACGCTGTGGTACAGAGCACCCGAAGTCTTGCTCCAGTCCAGCTACGCCACCCC	chr7:92300791-92354980 (-)	crosses junction
CDKN1A	NM_000389.4:203	AGCGAGCAGCTGAGCCGCGACTGTGATGCGCTAATGGCGGGCTGCATCCAGGAGGCCCGTGAGCGATGGAACTTCGACTTTGTCACCGAGACACCACTGG	chr6:36651957-36652056 (+)	exonic
CDKN1B	NM_004064.3:940	ACCGACGATTCTTCTACTCAAAACAAAAGAGCCAACAGAACAGAAGAAAATGTTTCAGACGGTTCCCCAAATGCCGGTTCTGTGGAGCAGACGCCCAAGA	chr12:12871242-12871851 (+)	crosses junction
CDKN2A	NM_000077.4:690	TACCTGCGCGCGGCTGCGGGGGGCACCAGAGGCAGTAACCATGCCCGCATAGATGCCGCGGAAGGTCCCTCAGACATCCCCGATTGAAAGAACCAGAGAG	chr9:21968215-21970973 (-)	crosses junction
CHGA	NM_001275.3:292	CTGCGCCGGGCAAGTCACTGCGCTCCCTGTGAACAGCCCTATGAATAAAGGGGATACCGAGGTGATGAAATGCATCGTTGAGGTCATCTCCGACACACTT	chr14:93389737-93392988 (+)	crosses junction
CRHR2	NM_001883.2:235	CCTATCGAGAATGCTTGGAGAATGGGACGTGGGCCTCAAAGATCAACTACTCACAGTGTGAGCCCATTTTGGATGACAAGCAGAGGAAGTATGACCTGCA	chr7:30705236-30706923 (-)	crosses junction
CYP1A1	NM_000499.3:695	GTATCAGTGACCAATGTCATCTGTGCCATTTGCTTTGGCCGGCGCTATGACCACAACCACCAAGAACTGCTTAGCCTAGTCAACCTGAATAATAATTTCG	chr15:75014766-75014865 (-)	exonic
DHFR	NM_000791.3:706	TTAATTTAGTTCTCAGCAGAGAACTCAAGGAACCTCCACAAGGAGCTCATTTTCTTTCCAGAAGTCTAGATGATGCCTTAAAACTTACTGAACAACCAGA	chr18:23750937-23751036 (-)	exonic
EGFR	NM_201282.1:360	ACGCAGTTGGGCACTTTTGAAGATCATTTTCTCAGCCTCCAGAGGATGTTCAATAACTGTGAGGTGGTCCTTGGGAATTTGGAAATTACCTATGTGCAGA	chr7:55210005-55210104 (+)	exonic
ERCC1	NM_001983.3:458	CCTCGGCAGAGGGGCAATCCCGTACTGAAGTTCGTGCGCAATGTGCCCTGGGAATTTGGCGACGTAATTCCCGACTATGTGCTGGGCCAGAGCACCTGTG	chr19:45923595-45924444 (-)	crosses junction
FAS	NM_152872.1:355	ATCTGGACCCTCCTACCTCTGGTTCTTACGTCTGTTGCTAGATTATCGTCCAAAAGTGTTAATGCCCAAGTGACTGACATCAACTCCAAGGGATTGGAAT	chr10:90750643-90762864 (+)	crosses junction
FGFR1	NM_015850.2:1335	TACAAGGTCCGTTATGCCACCTGGAGCATCATAATGGACTCTGTGGTGCCCTCTGACAAGGGCAACTACACCTGCATTGTGGAGAATGAGTACGGCAGCA	chr8:38283670-38285444 (-)	crosses junction
FIGF	NM_004469.2:580	TGAACATGGACCAGTGAAGCGATCATCTCAGTCCACATTGGAACGATCTGAACAGCAGATCAGGGCTGCTTCTAGTTTGGAGGAACTACTTCGAATTACT	chrX:15381361-15401997 (-)	crosses junction
FLT4	NM_002020.1:955	CCAACAACGGCATCCAGCGATTTCGGGAGAGCACCGAGGTCATTGTGCATGAAAATCCCTTCATCAGCGTCGAGTGGCTCAAAGGACCCATCCTGGAGGC	chr5:180055951-180056309 (-)	crosses junction
FN1	NM_212482.1:1776	GGGAATGGACATGCATTGCCTACTCGCAGCTTCGAGATCAGTGCATTGTTGATGACATCACTTACAATGTGAACGACACATTCCACAAGCGTCATGAAGA	chr2:216285461-216286849 (-)	crosses junction
FOLR1	NM_016724.2:420	CCCGAGGACAAGTTGCATGAGCAGTGTCGACCCTGGAGGAAGAATGCCTGCTGTTCTACCAACACCAGCCAGGAAGCCCATAAGGATGTTTCCTACCTAT	chr11:71903362-71906390 (+)	crosses junction
FPGS	NM_001018078.1:353	GGGAAGGGCTCCACCTGTGCCTTCACGGAATGTATCCTCCGAAGCTATGGCCTGAAGACGGGATTCTTTAGCTCTCCCCACCTGGTGCAGGTTCGGGAGC	chr9:130566912-130569280 (+)	crosses junction
GAB1	NM_002039.3:690	TTTGTGACATCTGTGGGTTTAATCCAACAGAAGAAGATCCTGTGAAGCCACCTGGCAGCTCTTTACAAGCACCAGCTGATTTACCTTTAGCTATAAATAC	chr4:144336889-144354707 (+)	crosses junction
GABBR2	NM_005458.7:867	ATCCGTCACATCCATCATTGCAGAGTCCCTCCAAGGCTGGAATCTGGTGCAGCTTTCTTTTGCTGCAACCACGCCTGTTCTAGCCGATAAGAAAAAATAC	chr9:101304278-101340268 (-)	crosses junction
GAPDH	NM_002046.3:105	GGGAAGGTGAAGGTCGGAGTCAACGGATTTGGTCGTATTGGGCGCCTGGTCACCAGGGCTGCTTTTAACTCTGGTAAAGTGGATATTGTTGCCATCAATG	chr12:6644002-6645733 (+)	crosses junction
GART	NM_000819.3:370	GCCCAACAGCAGAAGCGGCTCAGTTAGAGTCCAGCAAAAGGTTTGCCAAAGAGTTTATGGACAGACATGGAATCCCAACCGCACAATGGAAGGCTTTCAC	chr21:34906918-34907017 (-)	exonic
GGT1	NM_001032364.2:712	CATGAATGCCCACAGCATGGGCATCGGGGGTGGCCTCTTCCTCACCATCTACAACAGCACCACACGAAAAGCTGAGGTCATCAACGCCCGCGAGGTGGCC	chr22:25010809-25011042 (+)	crosses junction
GRB2	NM_002086.4:412	TCAAAAGGGGGGACATCCTCAAGGTTTTGAACGAAGAATGTGATCAGAACTGGTACAAGGCAGAGCTTAATGGAAAAGACGGCTTCATTCCCAAGAACTA	chr17:73328802-73389654 (-)	crosses junction
HIF1A	NM_001530.2:1985	ATGGATGATGACTTCCAGTTACGTTCCTTCGATCAGTTGTCACCATTAGAAAGCAGTTCCGCAAGCCCTGAAAGCGCAAGTCCTCAAAGCACAGTTACAG	chr14:62207515-62207614 (+)	exonic
HPRT1	NM_000194.1:240	TGTGATGAAGGAGATGGGAGGCCATCACATTGTAGCCCTCTGTGTGCTCAAGGGGGGCTATAAATTCTTTGCTGACCTGCTGGATTACATCAAAGCACTG	chrX:133609232-133609331 (+)	exonic
IGF-1	NM_000618.3:491	CGTGGATGAGTGCTGCTTCCGGAGCTGTGATCTAAGGAGGCTGGAGATGTATTGCGCACCCCTCAAGCCTGCCAAGTCAGCTCGCTCTGTCCGTGCCCAG	chr12:102813317-102813416 (-)	exonic
IGF-2	NM_000612.4:765	TGGGGAAGTCGATGCTGGTGCTTCTCACCTTCTTGGCCTTCGCCTCGTGCTGCATTGCTGCTTACCGCCCCAGTGAGACCCTGTGCGGCGGGGAGCTGGT	chr11:2156641-2156740 (-)	exonic
KDR	NM_002253.2:1420	CAATCACACAATTAAAGCGGGGCATGTACTGACGATTATGGAAGTGAGTGAAAGAGACACAGGAAATTACACTGTCATCCTTACCAATCCCATTTCAAAG	chr4:55976607-55976706 (-)	exonic
LDHA	NM_001165415.1:960	GCAGATACACTTTGGGGGATCCAAAAGGAGCTGCAATTTTAAAGTCTTCTGATGTCATATCATTTCACTGTCTAGGCTACAACAGGATTCTAGGTGGAGG	chr11:18428787-18428886 (+)	exonic
LDHB	NM_001174097.1:1190	TGAAGTCTTCCTGAGCCTTCCATGTATCCTCAATGCCCGGGGATTAACCAGCGTTATCAACCAGAAGCTAAAGGATGATGAGGTTGCTCAGCTCAAGAAA	chr12:21788524-21788623 (-)	exonic
LDHC	NM_002301.2:725	TTGGATTATTGGAGAACATGGTGATTCTAGTGTGCCCTTATGGAGTGGGGTGAATGTTGCTGGTGTTGCTCTGAAGACTCTGGACCCTAAATTAGGAACG	chr11:18456429-18460142 (+)	crosses junction
MAN2A1	NM_002372.2:1210	TGGAGGATGGTCCGAAAAGTTCACAAAGCAATTTCAGCCAAGGTGCTGGCTCACATCTTCTGCCCTCACAATTATCCCTCTCAGTTGACACTGCAGACTG	chr5:109049333-109049432 (+)	exonic
MAN2B1	NM_001173498.1:380	ACTCGGTCATCTCTGCCTTGCTGGCAGATCCCACCCGTCGCTTCATTTACGTGGAGATTGCCTTCTTCTCCCGTTGGTGGCACCAGCAGACAAATGCCAC	chr19:12776198-12776297 (-)	exonic
MAN2C1	NM_006715.2:1729	TCTTCTGAACCAGTTCCATGATGTGGTGACTGGAAGCTGCATCCAGATGGTGGCAGAGGAAGCCATGTGCCATTATGAAGACATCCGTTCCCATGGCAAT	chr15:75652097-75652323 (-)	crosses junction
MDM2	NM_006878.2:280	GGTGAGGAGCAGGCAAATGTGCAATACCAACATGTCTGTACCTACTGATGGTGCTGTAACCACCTCACAGATTCCAGCTTCGGAACAAGAGACCCTGGTT	chr12:69202260-69207336 (+)	crosses junction
MET	NM_000245.2:405	AAATGAGGAAGACCTTCAGAAGGTTGCTGAGTACAAGACTGGGCCTGTGCTGGAACACCCAGATTGTTTCCCATGTCAGGACTGCAGCAGCAAAGCCAAT	chr7:116339357-116339456 (+)	exonic
MIB1	NM_020774.2:1159	GAACATCTTGGACATACAATCCAGCAGCAGTTTCCAAGGTGGCATCTGCAGGATCAGCCATTAGCAATGCATCTGGTGAAAGACTCTCACAACTCCTGAA	chr18:19378112-19379823 (+)	crosses junction
MLH1	NM_000249.2:1605	CAGGGACATGAGGTTCTCCGGGAGATGTTGCATAACCACTCCTTCGTGGGCTGTGTGAATCCTCAGTGGGCCTTGGCACAGCATCAAACCAAGTTATACC	chr3:37070411-37081763 (+)	crosses junction
MMP3	NM_002422.3:743	TTTCACTCAGCCAACACTGAAGCTTTGATGTACCCACTCTATCACTCACTCACAGACCTGACTCGGTTCCGCCTGTCTCAAGATGATATAAATGGCATTC	chr11:102711172-102711271 (-)	exonic
MSH2	NM_000251.1:2105	CGACAAACTGGGGTGATAGTACTCATGGCCCAAATTGGGTGTTTTGTGCCATGTGAGTCAGCAGAAGTGTCCATTGTGGACTGCATCTTAGCCCGAGTAG	chr2:47703538-47703637 (+)	exonic
MSH6	NM_000179.1:3525	GCTGGCTTATTAGCTGTAATGGCCCAGATGGGTTGTTACGTCCCTGCTGAAGTGTGCAGGCTCACACCAATTGATAGAGTGTTTACTAGACTTGGTGCCT	chr2:48032049-48032148 (+)	exonic
MST1R	NM_002447.2:4331	GCCAGCAACCTACATGAACTTGGGCCCCAGCACCTCGCATGAGATGAATGTGCGTCCAGAACAGCCGCAGTTCTCACCCATGCCAGGGAATGTACGCCGG	chr3:49924776-49924875 (-)	exonic
MTOR	NM_004958.2:5095	TTAGTGTTGCTCCTGGGAGTTGATCCGTCTCGGCAACTTGACCATCCTCTGCCAACAGTTCACCCTCAGGTGACCTATGCCTACATGAAAAACATGTGGA	chr1:11199375-11199474 (-)	exonic
MYB	NM_001130173.1:2265	TCTTACAAGCTCCGTTTTAATGGCACCAGCATCAGAAGATGAAGACAATGTTCTCAAAGCATTTACAGTACCTAAAAACAGGTCCCTGGCGAGCCCCTTG	chr6:135524360-135524459 (+)	exonic
MYBBP1A	NM_001105538.1:3895	GAAGGCTCTTCCCAAAAAGGGGGTCTTGGGCAAATCACCACTGTCCGCGCTGGCACGGAAAAAGGCAAGGCTGTCTTTGGTCATCAGGAGTCCCAGCCTG	chr17:4442764-4442863 (-)	exonic
NCAM1	NM_000615.5:1620	GGTATTTGCCTATCCCAGTGCCACGATCTCATGGTTTCGGGATGGCCAGCTGCTGCCAAGCTCCAATTACAGCAATATCAAGATCTACAACACCCCCTCT	chr11:113102962-113103061 (+)	exonic
Nestin	NM_006617.1:2345	CAGAGAATCACAAATCACTGAGGTCTTTAGAAGAACAGGACCAAGAGACATTGAGAACTCTTGAAAAAGAGACTCAACAGCGACGGAGGTCTCTAGGGGA	chr1:156641668-156641767 (-)	exonic
NKX2-1	NM_001079668.2:172	GCCGCCGCCGAATCATGTCGATGAGTCCAAAGCACACGACTCCGTTCTCAGTGTCTGACATCTTGAGTCCCCTGGAGGAAAGCTACAAGAAAGTGGGCAT	chr14:36988477-36988576 (-)	exonic
NTS	NM_006183.3:355	TGTTGCAAGAAGGAAACTTCCTACTGCTTTAGATGGCTTTAGCTTGGAAGCAATGTTGACAATATACCAGCTCCACAAAATCTGTCACAGCAGGGCTTTT	chr12:86272236-86272335 (+)	exonic
OCT4	NM_002701.4:1119	CCCATGCATTCAAACTGAGGTGCCTGCCCTTCTAGGAATGGGGGACAGGGGGAGGGGAGGAGCTAGGGAAAGAAAACCTGGAGTTTGTGCCAGGGTTTTT	chr6:31132296-31132395 (-)	exonic
PAX5	NM_016734.1:901	CCAGCTTCCAGTCACAGCATAGTGTCCACTGGCTCCGTGACGCAGGTGTCCTCGGTGAGCACGGATTCGGCCGGCTCGTCGTACTCCATCAGCGGCATCC	chr9:37002696-37006491 (-)	crosses junction
PAX6	NM_000280.3:1173	GAACATCCTTTACCCAAGAGCAAATTGAGGCCCTGGAGAAAGAGTTTGAGAGAACCCATTATCCAGATGTGTTTGCCCGAGAAAGACTAGCAGCCAAAAT	chr11:31815605-31816219 (-)	crosses junction
PCDHB9	NM_019119.3:330	GATGATCCCTTTCAGATTTACCGGGCTGAGCTGAGAGTCAGGGATATAAATGATCACTCGCCAGTGTTTCGGCACAAAGAGATGGTCTTAAAAATATCAG	chr5:140567223-140567322 (+)	exonic
PNN	NM_002687.2:975	GTGCGTAATGAAGAACAGAAGGCGGAACAAGAAGAGGGTAAGGTGGCTCAGCGAGAGGAAGAGTTGGAGGAGACAGGTAATCAGCACAATGATGTAGAAA	chr14:39649805-39649904 (+)	exonic
PTEN	NM_000314.3:1675	TGTGGTCTGCCAGCTAAAGGTGAAGATATATTCCTCCAATTCAGGACCCACACGACGGGAAGACAAGTTCATGTACTTTGAGTTCCCTCAGCCGTTACCT	chr10:89717620-89717719 (+)	exonic
RBP1	NM_002899.3:445	TGATCATCCGCACGCTGAGCACTTTTAGGAACTACATCATGGACTTCCAGGTTGGGAAGGAGTTTGAGGAGGATCTGACAGGCATAGATGACCGCAAGTG	chr3:139257627-139257726 (-)	exonic
RHOA	NM_001664.2:303	ATTGTTGGTGATGGAGCCTGTGGAAAGACATGCTTGCTCATAGTCTTCAGCAAGGACCAGTTCCCAGAGGTGTATGTGCCCACAGTGTTTGAGAACTATG	chr3:49412896-49412995 (-)	exonic
RICTOR	NM_152756.3:3097	ACTCGGAGTCAACCAGCTCTAGACATAATAGTGAAAGTGAATCTGTGCCATCGAGTATGTTCATATTGGAGGATGACCGGTTTGGCAGCAGCTCTACTAG	chr5:38950777-38952351 (-)	crosses junction
RPTOR	NM_001163034.1:896	TGAAAAAGAGGCACTGTGAGAAAATTGAAGGCTCCAAATCCTTAGCTCAGAGCTGGAGGATGAAGGATCGGATGAAGACAGTCAGTGTTGCCTTAGTTTT	chr17:78519521-78599519 (+)	crosses junction
RTN1	NM_021136.2:2400	CAATGTTTACTCTACCTGTAGTGTATGTTAAGCACCAGGCACAGATTGACCAATATCTGGGACTTGTGAGGACTCACATAAATGCTGTTGTGGCAAAGAT	chr14:60063505-60069967 (-)	crosses junction
SDCBP	NM_001007067.1:387	CAGTTGGTAGCAAGACCTTCCAGTATAAACTATATGGTGGCTCCTGTAACTGGTAATGATGTTGGAATTCGTAGAGCAGAAATTAAGCAAGGGATTCGTG	chr8:59488459-59488558 (+)	exonic
SEMA3B	NM_001005914.1:830	GACTTTACCATCTTTCGCAGCCTAGGGCAACGTCCAAGTCTCCGAACAGAGCCACACGACTCCCGCTGGCTCAATGAGCCCAAGTTTGTCAAGGTATTTT	chr3:50308836-50310752 (+)	crosses junction
SLC19A1	NM_194255.1:1205	TGGCTGTGCTATGCGGCCTTCGTGCTGTTCCGCGGCTCCTACCAGTTCCTCGTGCCCATCGCCACCTTTCAGATTGCATCTTCTCTGTCTAAAGAGCTCT	chr21:46945838-46950748 (-)	crosses junction
SOD1	NM_000454.4:245	GGGGAAGCATTAAAGGACTGACTGAAGGCCTGCATGGATTCCATGTTCATGAGTTTGGAGATAATACAGCAGGCTGTACCAGTGCAGGTCCTCACTTTAA	chr21:33036128-33038789 (+)	crosses junction
SOX11	NM_003108.3:1205	GCGCGGCGGCCGGGAACCTGTCCCTGTCGCTGGTGGATAAGGATTTGGATTCGTTCAGCGAGGGCAGCCTGGGCTCCCACTTCGAGTTCCCCGACTACTG	chr2:5834004-5834103 (+)	exonic
SOX2	NM_003106.3:1043	AGCGCCCTGCAGTACAACTCCATGACCAGCTCGCAGACCTACATGAACGGCTCGCCCACCTACAGCATGTCCTACTCGCAGCAGGGCACCCCTGGCATGG	chr3:181430755-181430854 (+)	exonic
SOX4	NM_003107.2:2032	CTTTGAGAGCATGTCCCTGGGCAGCTTCAGTTCGTCGTCGGCGCTCGACCGGGACCTGGATTTTAACTTCGAGCCCGGCTCCGGCTCGCACTTCGAGTTC	chr6:21596004-21596103 (+)	exonic
STK11	NM_000455.4:2060	GCTGAAGCACCAGTGCCCATCCCACCGAGCCCAGACACCAAGGACCGGTGGCGCAGCATGACTGTGGTGCCGTACTTGGAGGACCTGCACGGCGCGGACG	chr19:1223009-1223108 (+)	exonic
SYP	NM_003179.2:280	GGGGGCACCACCAAGGTCTTCTTAGTTGGGGACTACTCCTCGTCAGCCGAATTCTTTGTCACCGTGGCCGTGTTTGCCTTCCTCTACTCCATGGGGGCTC	chrX:49050682-49050781 (-)	exonic
TEAD2	NM_003598.1:390	TTCTAGTCACATCCAGGTTTTGGCCCGAAGGAAATCAAGGGAAATCCAGTCCAAGTTGAAGGACCAGGTTTCCAAGGACAAGGCTTTCCAGACAATGGCA	chr19:49858638-49860569 (-)	crosses junction
TKTL1	NM_001145933.1:345	CTGTTCTTCTACATCATGAGGTACAAGCAGTCAGATCCAGAGAATCCGGACAACGACCGATTTGTCCTCGCAAAGAGACTGTCGTTTGTGGATGTGGCAA	chrX:153533699-153537721 (+)	crosses junction
TP53	NM_000546.2:1330	GGGGAGCAGGGCTCACTCCAGCCACCTGAAGTCCAAAAAGGGTCAGTCTACCTCCCGCCATAAAAAACTCATGTTCAAGACAGAAGGGCCTGACTCAGAC	chr17:7572930-7573947 (-)	crosses junction
TWSG1	NM_020648.5:740	TCCTGTGAGTCCATGGGAGCATCCAAATATCGCTGGTTTCATAATGCCTGCTGCGAGTGCATTGGTCCAGAATGTATTGACTATGGTAGTAAAACTGTCA	chr18:9399403-9399502 (+)	exonic
TYMS	NM_001071.1:555	TCAGATTATTCAGGACAGGGAGTTGACCAACTGCAAAGAGTGATTGACACCATCAAAACCAACCCTGACGACAGAAGAATCATCATGTGCGCTTGGAATC	chr18:662317-669167 (+)	crosses junction
UCHL1	NM_004181.3:450	GAGCAAAATGCTTTGAAAAGAATGAGGCCATACAGGCAGCCCATGATGCCGTGGCACAGGAAGGCCAATGTCGGGTAGATGACAAGGTGAATTTCCATTT	chr4:41263792-41265267 (+)	crosses junction
XRCC1	NM_006297.2:1736	CCCAGATTTCTTCCAGGGCAAGCACTTCTTTCTTTACGGGGAGTTCCCTGGGGACGAGCGGCGGAAACTCATCCGATACGTCACAGCCTTCAATGGGGAG	chr19:44047836-44049974 (-)	crosses junction
