# Supplementary material for: ACTB, CDKN1B, GAPDH, GRB2, RHOA and SDCBP Were Identified as Reference Genes in Neuroendocrine Lung Cancer via the nCounter Technology
Source: PLoS One. 2016 Nov 1;11(11):e0165181. doi: 10.1371/journal.pone.0165181 (PMC5089548; doi:10.1371/journal.pone.0165181)
Supplement: S2 Table — (XLSX) [file pone.0165181.s004.xlsx]

## Sheet: Tabelle1
Supplementary Table 2
ID	entity	gender	grade	conc. ng/µl	RIN	ACTB	CDK6	CDKN1B	GAPDH	GRB2	HIF1A	LDHB	PNN	RHOA	SDCBP	TYMS
7	SCLC		G4	541	2.5	3322	3	46	1251	74	29	56	132	73	49	97
47	AC	m	G2	206	2.3	11718	389	1019	12072	1212	1162	692	874	5017	1024	108
48	AC	m	G1	547	2.1	7999	133	624	10571	847	1179	348	581	2193	1057	29
49	AC	f	G1	392	2.5	2351	74	21	1019	30	24	4	208	84	9	1
52	AC	f	G1	693	2	3835	311	357	7178	666	661	77	727	2273	370	103
53	AC	f	G1	764	2.4	3272	29	48	2370	69	68	19	471	244	53	1
55	AC	f	G1	2109	2.3	1209	66	28	862	43	26	6	245	118	9	1
56	AC	f	G1	919	2.4	3132	131	10	1758	29	37	1	365	103	17	1
57	AC	m	G1	911	2.3	4951	110	82	2173	108	63	63	491	405	61	2
60	AC	f	G1	653	2.4	3794	31	55	1570	56	126	30	233	162	67	6
61	TC	f	G1	242	2.5	9637	46	87	1607	107	91	112	247	274	187	1
62	TC	m	G1	572	2	30591	341	775	25090	1465	2118	1928	1103	4605	1676	177
64	TC		G1	155	2.3	33039	1977	1842	35661	2395	3591	1001	1696	8546	1792	438
66	TC	f	G1	161	2.5	1871	1	3	136	7	1	2	73	8	12	1
67	TC	f	G1	1028	2.1	12988	776	925	20493	1039	1652	1061	1478	5247	948	161
68	TC	m	G1	971	2.1	13595	53	787	14861	946	929	1073	975	2193	1088	933
69	TC	m	G1	406	2.3	12948	424	537	12995	861	746	511	956	4079	935	22
70	TC	f	G1	749	2.5	4575	57	33	1553	21	26	9	261	48	15	1
71	TC	f	G1	911	2.3	9003	169	286	5524	199	548	113	750	951	169	24
72	TC	f	G1	364	2.4	11450	124	392	3544	754	428	438	687	1751	567	18
73	TC	f	GX	367	2.1	24920	598	1970	35594	2400	2998	481	2940	9435	2482	114
74	TC	m	GX	1078	2.3	6694	163	123	9052	182	564	56	644	502	94	7
76	TC	f	G1	219	2.3	29140	664	1651	29640	2199	4429	1425	1832	6490	2587	82
78	TC	f	G1	236	2.3	54615	423	2456	31139	3896	3441	3109	3066	14709	5190	231
79	TC	f	G1	884	2	26855	1315	1601	45515	2359	2608	240	2037	10275	1766	174
89	LCNEC	m	G3	34	1.8	25330	1015	555	24357	2932	1761	3214	3474	3848	1623	5988
91	LCNEC	f	G3	1266	2.4	11576	16	169	6665	183	129	244	1020	334	147	491
97	LCNEC	f	GX	348	2.5	38235	3142	1990	57891	3076	4577	858	3138	15299	2289	253
100	LCNEC	f	G2	964	2.5	3625	10	13	2847	31	7	37	163	79	48	8
119	LCNEC	f	G3	890	2	23061	170	738	19635	985	642	4158	914	5442	1114	1004
120	LCNEC	f	G3	285	2.4	824	1	87	771	96	174	146	95	78	154	144
125	LCNEC	f	G3	286	2.4	25057	196	307	12293	1344	1271	2037	1003	4625	1205	456
185	SCLC	m	G3	166	2.4	39632	379	971	11863	1674	4454	2329	1430	7193	3248	815
186	SCLC	m	G4	56	2.5	4405	30	58	3009	87	109	108	791	203	56	183
188	SCLC	m	G3	873	2.5	7890	39	1283	19339	673	661	1197	1979	1221	280	4991
189	SCLC	m	G4	480	2.4	15034	72	735	11544	683	581	953	1458	2148	756	1542
190	SCLC	m	G4	839	2.2	5550	11	178	2618	152	215	189	424	367	140	432
192	SCLC	m	G4	1475	2.6	7083	9	97	3247	82	71	69	473	161	168	324
194	SCLC	m	G4	638	2.4	3434	10	73	2739	52	51	65	316	78	73	208
195	SCLC	f	G3	1264	2.3	5807	1	345	3038	256	181	213	1013	281	82	1298
196	SCLC	m	G4	1101	2.5	2208	1	68	1854	38	51	61	390	38	19	288
198	SCLC	f	G3	379	2.4	18072	162	2014	32276	1838	1052	2258	2727	2464	905	3909
199	SCLC	f	G3	693	2.3	23236	110	1876	16315	1200	780	1440	2376	3718	873	3730
