# Supplementary material for: ACTB, CDKN1B, GAPDH, GRB2, RHOA and SDCBP Were Identified as Reference Genes in Neuroendocrine Lung Cancer via the nCounter Technology
Source: PLoS One. 2016 Nov 1;11(11):e0165181. doi: 10.1371/journal.pone.0165181 (PMC5089548; doi:10.1371/journal.pone.0165181)
Supplement: S3 Table — Grey stained rows indicate genes that show mean and/or median expression of >500 mRNA counts. Median for all genes is 99 counts and mean for all genes is 1,132 counts. (XLSX) [file pone.0165181.s005.xlsx]

## Sheet: Tabelle1
Supplementary Table 3
	Normfinder					geNorm
	Gene Name	Stability Value	Mean Counts	Median Counts		Gene Name	Stability Value	Mean Counts	Median Counts
	GRB2	0.421916	869	666		CDKN1B	4.44651	635	345
	BAX	0.431801	307	185		GRB2	4.44967	869	666
	CDKN1B	0.478718	635	345		RHOA	4.47868	2962	1221
	MAN2B1	0.513638	287	213		SDCBP	4.53569	823	280
	HPRT1	0.517559	395	237		RPTOR	4.57524	405	284
	GAPDH	0.522848	12687	7178		GAPDH	4.58014	12687	7178
	MLH1	0.53013	330	195		MLH1	4.5819	330	195
	MYBBP1A	0.541235	351	170		LDHB	4.58719	754	240
	RPTOR	0.572547	405	284		TWSG1	4.65005	307	152
	SDCBP	0.623235	823	280		MAN2B1	4.66163	287	213
	ERCC1	0.629704	372	275		STK11	4.66287	333	237
	MSH6	0.643094	363	199		MDM2	4.68631	715	291
	STK11	0.650002	333	237		HIF1A	4.71178	1031	564
	PNN	0.656296	1076	791		MAN2C1	4.71741	450	218
	MTOR	0.657237	243	118		HPRT1	4.72188	395	237
	ACTB	0.664554	13664	9003		BAX	4.72385	307	185
	HIF1A	0.739276	1031	564		MYBBP1A	4.75019	351	170
	RHOA	0.773184	2962	1221		ERCC1	4.75192	372	275
	MAN2C1	0.781874	450	218		MSH6	4.77221	363	199
	FPGS	0.816002	240	179		PNN	4.77248	1076	791
	GART	0.846323	391	162		PTEN	4.77435	1233	356
	XRCC1	0.848695	649	364		CAT	4.78854	641	204
	MSH2	0.857878	307	165		ACTB	4.79324	13664	9003
	TWSG1	0.860586	307	152		FGFR1	4.82029	580	231
	MIB1	0.887266	578	191		XRCC1	4.89261	649	364
	GAB1	0.89847	130	62		NCAM1	4.96936	1156	212
	CAT	0.934072	641	204		CDKN1A	5.00798	958	555
	CDK4	0.939065	326	133		CASP8	5.1315	214	115
	POU5F1	0.941932	56	29		MTOR	5.16706	243	118
	PTEN	0.954686	1233	356		CDK4	5.19229	326	133
	AKT1	0.956547	1086	728		MIB1	5.23185	578	191
	CDKN1A	0.961688	958	555		SYP	5.2329	594	226
	LDHB	0.970588	754	240		SOX4	5.34719	889	489
	RICTOR	1.01461	202	84		BCL2	5.44293	366	204
	GGT1	1.01506	43	15		GAB1	5.45029	130	62
	MDM2	1.02516	715	291		SOD1	5.55435	1333	416
	ATIC	1.02921	256	77		FPGS	5.56716	240	179
	SEMA3B	1.03815	224	92		AKT1	5.59326	1086	728
	TP53	1.09307	117	49		SEMA3B	5.60138	224	92
	NCAM1	1.10134	1156	212		GART	5.60659	391	162
	FGFR1	1.10744	580	231		ATIC	5.62947	256	77
	SOD1	1.1208	1333	416		MSH2	5.63205	307	165
	MET	1.13615	101	48		FN1	5.63715	2390	467
	CASP8	1.14356	214	115		RICTOR	5.84046	202	84
	CASP10	1.15391	74	30		UCHL1	5.90866	2486	643
	CDK2	1.16681	168	69		SOX2	5.93024	398	151
	SLC19A1	1.17923	93	24		POU5F1	5.97784	56	29
	DHFR	1.18725	146	45		LDHA	5.99548	1272	189
	Nestin	1.24572	180	70		IGF2	6.09065	2736	121
	TEAD2	1.27074	110	50		EGFR	6.35053	362	116
	FAS	1.28562	72	16		RBP1	6.41689	184	82
	FN1	1.29064	2390	467		CCND1	6.43995	731	172
	SYP	1.31009	594	226		MAN2A1	6.45494	1050	149
	FLT4	1.35129	80	27		TKTL1	6.50839	2	1
	EGFR	1.35266	362	116		MET	6.64897	101	48
	PCDHB9	1.36963	106	34		TEAD2	6.78311	110	50
	LDHA	1.3734	1272	189		CYP1A1	6.81465	3	1
	KDR	1.40541	182	67		CDK6	6.91164	321	110
	MAN2A1	1.46629	1050	149		CDK2	6.91591	168	69
	SOX2	1.47407	398	151		SLC19A1	6.97073	93	24
	BCL2	1.48455	366	204		NKX2-1	7.10267	768	247
	SOX4	1.50306	889	489		Nestin	7.16402	180	70
	CDK6	1.50899	321	110		TP53	7.27401	117	49
	MYB	1.51378	31	5		DHFR	7.38856	146	45
	TKTL1	1.52605	2	1		CHGA	7.39759	31027	1878
	CRHR2	1.5394	11	1		RTN1	7.43393	688	147
	RBP1	1.53947	184	82		TYMS	7.51878	670	161
	CYP1A1	1.54799	3	1		KDR	7.51991	182	67
	MST1R	1.55823	38	12		CASP10	7.53779	74	30
	LDHC	1.57108	3	1		LDHC	7.77262	3	1
	UCHL1	1.57723	2486	643		PCDHB9	7.97846	106	34
	MMP3	1.59619	10	1		GGT1	8.00296	43	15
	CCND1	1.60477	731	172		CRHR2	8.0627	11	1
	FIGF	1.68079	62	2		IGF-1	8.1071	130	18
	IGF-1	1.69893	130	18		MMP3	8.13241	10	1
	GABBR2	1.72045	89	7		FLT4	8.3253	80	27
	ALK	1.78662	13	1		FAS	8.46145	72	16
	CDK1	1.80057	213	38		CCNE1	8.48517	159	17
	RTN1	1.85083	688	147		MYB	8.50656	31	5
	CCNE1	1.88045	159	17		CDK1	8.81381	213	38
	IGF2	1.93247	2736	121		GABBR2	8.82752	89	7
	PAX5	1.94081	15	1		FIGF	8.95913	62	2
	TYMS	1.95805	670	161		MST1R	9.03632	38	12
	NKX2-1	1.96217	768	247		NTS	9.26089	584	1
	NTS	1.99167	584	1		ALK	9.42005	13	1
	FOLR1	2.46709	504	103		CDKN2A	9.52793	389	45
	SOX11	2.55971	89	1		PAX5	9.88225	15	1
	CDKN2A	2.56006	389	45		FOLR1	10.0901	504	103
	CHGA	2.61125	31027	1878		ASCL1	10.6617	2300	1150
	ASCL1	3.46315	2300	1150		SOX11	10.7018	89	1
